# Supplementary material for: Poly(hydromethylsiloxane) Networks Functionalized by N-allylaniline
Source: Int J Mol Sci. 2025 Jul 12;26(14):6700. doi: 10.3390/ijms26146700 (PMC12296161; doi:10.3390/ijms26146700)
Supplement: Supplementary file 1 [file ijms-26-06700-s001.zip]

Archive with 1 entries (1 files):
- ijms-3634947-supplementary.pdf
